# Supplementary material for: Determinants of university students' intention to use generative AI tools for personalized English learning: mediating effect of flow experience and moderating effect of personal innovativeness
Source: Front Psychol. 2026 May 5;17:1728820. doi: 10.3389/fpsyg.2026.1728820 (PMC13218346; doi:10.3389/fpsyg.2026.1728820)
Supplement: Supplementary file 5 [file Table_5.XLSX]

## Sheet: 386moderator正式
gender	academic year	major	frequency	PE1	PE2	PE3	EE1	EE2	EE3	SI1	SI2	SI3	FC1	FC2	FC3	PV1	PV2	PV3	HM1	HM2	HM3	HB1	HB2	HB3	PI1	PI2	PI3	FE1	FE2	FE3	BI1	BI2	BI3
1	1	2	2	3	3	3	1	3	2	2	1	2	2	3	1	3	2	2	3	3	2	3	3	3	1	3	2	3	2	3	3	2	3
1	2	1	3	3	3	3	1	3	1	1	1	2	3	3	1	3	4	2	3	3	3	3	3	3	3	3	3	3	2	3	3	3	3
2	3	2	1	1	1	1	1	1	1	2	1	1	1	2	1	3	3	2	3	2	1	1	1	1	1	1	1	1	1	1	1	1	1
1	2	3	4	3	3	3	1	1	1	2	1	2	2	2	2	3	3	3	3	3	1	3	3	3	1	1	1	3	3	3	2	2	2
2	3	1	2	1	1	1	1	1	1	1	2	1	2	2	2	3	3	3	5	1	2	4	1	4	1	2	3	3	1	5	1	1	1
2	1	1	1	1	1	1	1	1	1	2	2	2	5	5	5	3	1	4	5	4	1	1	1	1	1	1	1	1	1	4	1	1	1
2	1	2	4	3	1	1	1	1	3	2	2	2	1	1	1	1	3	3	3	3	3	2	3	2	2	3	2	3	3	3	3	3	2
1	2	3	3	2	2	2	1	2	1	1	2	1	1	1	1	3	1	3	5	5	5	1	1	1	5	5	5	5	5	5	5	5	5
2	3	2	2	3	2	1	1	2	2	2	2	2	1	3	1	3	5	3	3	3	2	3	2	2	3	3	1	3	3	3	3	3	3
1	2	1	1	1	1	1	1	2	2	1	2	1	2	2	2	2	2	2	5	5	1	1	1	1	1	1	2	1	1	1	1	1	1
2	4	3	2	2	2	2	1	2	2	2	2	2	1	1	1	3	3	3	2	2	1	1	1	1	1	1	1	1	1	1	1	1	1
1	3	3	2	2	4	2	1	2	3	1	2	1	3	2	3	3	2	2	3	2	2	2	3	2	2	2	3	2	4	2	4	4	4
1	1	2	3	1	3	3	1	2	3	2	1	2	3	1	1	2	2	3	3	3	2	3	2	2	3	3	1	3	3	3	3	3	2
1	1	3	4	1	2	3	1	3	2	1	2	1	1	1	1	3	3	3	3	4	3	1	1	1	3	1	1	3	3	1	3	3	3
2	3	1	1	3	3	3	1	3	3	1	2	1	4	4	5	3	3	3	3	3	3	3	3	3	3	3	3	3	3	3	3	1	1
1	4	2	3	1	1	1	1	4	3	2	1	1	4	4	4	3	3	3	2	1	2	2	1	1	2	2	2	2	1	4	2	2	2
1	2	3	1	1	1	1	1	4	4	2	2	2	4	4	4	3	2	3	3	3	1	1	1	1	1	1	1	1	1	1	1	1	1
2	2	1	2	1	1	1	1	5	1	1	1	1	4	5	5	3	3	3	5	4	3	1	1	1	3	2	2	5	5	5	1	3	3
2	3	3	4	3	3	3	2	2	1	2	2	2	1	2	1	5	5	5	2	2	2	1	1	2	3	2	2	3	3	4	2	3	2
2	2	3	2	2	2	2	2	2	1	1	1	2	3	2	2	5	5	5	3	3	3	2	2	2	3	4	4	3	3	4	2	2	2
1	3	1	4	3	3	1	2	2	1	2	1	1	4	4	4	2	3	3	4	3	4	3	4	4	3	3	3	3	3	3	2	3	3
2	4	3	2	2	4	5	2	2	2	2	2	1	2	2	2	2	3	4	3	3	3	1	3	3	3	3	3	3	3	3	3	3	3
1	3	1	3	3	3	3	2	2	2	2	2	1	3	2	3	3	3	5	2	2	2	2	2	2	2	2	2	2	2	2	2	3	3
2	3	2	4	4	4	4	2	2	2	1	2	1	3	3	4	4	5	2	3	3	3	3	2	2	3	3	3	3	3	3	3	3	3
1	2	1	3	3	2	1	2	2	2	1	2	1	3	3	1	3	5	4	3	4	3	1	2	3	3	2	3	2	3	2	2	2	3
2	4	2	2	2	1	2	2	2	2	1	1	1	2	1	1	2	5	2	3	2	2	2	1	2	2	1	2	2	2	1	2	2	3
1	2	3	2	1	1	2	2	2	2	1	2	2	3	3	3	2	3	2	2	1	2	1	2	3	1	3	1	1	1	3	3	3	3
1	3	2	3	2	2	2	2	2	2	2	1	2	3	3	3	3	4	3	3	2	2	2	2	2	3	2	2	3	2	4	2	2	2
2	2	1	4	3	3	3	2	2	2	1	2	1	3	4	1	3	4	3	3	3	2	2	2	2	2	2	2	3	2	4	3	2	3
1	3	1	4	2	3	3	2	2	2	2	2	1	1	1	1	3	4	4	3	3	3	1	1	1	2	3	2	3	2	3	3	3	1
1	4	3	2	2	1	2	2	2	2	1	1	1	2	2	2	2	3	4	2	2	2	1	2	2	2	2	3	2	1	2	3	3	2
2	3	2	3	2	2	1	2	2	2	2	1	2	2	1	2	3	4	3	2	2	3	2	1	1	2	2	1	1	2	2	3	2	3
2	2	2	2	2	2	2	2	2	2	1	1	3	2	3	1	4	5	4	4	4	2	1	1	1	2	2	2	3	3	3	3	3	3
1	2	3	3	1	1	1	2	2	2	3	3	1	3	3	3	3	3	2	4	4	4	1	1	1	4	3	4	5	3	5	2	2	3
2	3	1	1	2	3	3	2	2	2	1	3	1	1	5	5	3	3	4	3	2	3	3	2	3	3	2	3	2	3	2	3	3	3
2	4	1	3	1	2	2	2	2	2	3	3	1	1	2	1	3	3	3	3	3	3	1	2	1	2	2	1	2	1	1	2	3	2
1	4	2	2	2	2	2	2	2	2	1	1	2	5	5	4	3	3	2	4	4	3	2	2	2	3	3	2	3	3	3	2	2	2
2	2	3	2	4	3	3	2	2	2	1	3	1	4	3	3	3	3	3	4	4	3	4	2	4	3	3	4	3	4	4	3	3	3
1	1	2	1	4	4	4	2	2	2	1	2	1	5	5	5	3	2	3	3	3	5	2	1	1	2	2	3	3	3	3	5	5	5
1	2	3	4	2	3	2	2	2	3	1	2	1	2	3	2	2	2	3	2	2	2	2	2	3	2	2	2	2	2	2	4	3	3
2	3	1	2	2	4	2	2	2	3	3	3	1	2	3	2	3	4	3	2	3	3	2	3	3	3	3	2	4	2	3	3	2	3
1	1	3	4	2	3	3	2	2	3	1	3	1	2	3	3	3	2	2	3	4	3	2	3	3	3	3	2	2	3	2	2	3	3
1	3	2	3	3	4	4	2	3	1	1	1	1	4	3	4	3	4	4	4	3	3	4	4	4	4	3	4	4	5	5	3	3	2
2	2	2	4	2	2	2	2	3	2	3	2	3	3	2	3	5	5	3	3	3	2	2	2	2	3	1	2	3	2	3	2	2	3
1	2	1	3	3	3	3	2	3	2	1	1	1	5	5	3	3	1	3	3	3	3	2	2	2	2	3	3	2	4	4	2	2	2
2	4	1	2	3	3	3	2	3	2	3	3	3	4	5	5	3	3	3	4	4	3	3	2	3	3	4	3	3	2	5	3	4	3
1	4	2	3	3	2	2	2	3	3	1	1	1	3	2	1	3	3	2	3	3	2	2	1	3	3	2	2	3	3	3	2	3	3
2	2	1	2	1	1	1	2	3	3	2	2	2	5	5	2	3	3	3	5	2	4	2	1	3	3	4	4	2	1	3	4	4	3
1	4	3	3	5	5	5	2	3	4	1	2	2	2	3	2	1	2	1	4	2	4	3	4	3	3	3	3	5	5	3	4	4	3
2	3	1	2	1	1	1	3	1	3	2	2	2	1	1	1	2	3	2	3	4	3	1	1	1	1	1	1	1	1	1	2	2	2
1	1	3	3	3	3	3	3	1	1	2	1	1	4	3	1	3	4	1	3	3	3	2	1	3	4	2	3	4	4	3	3	3	3
1	3	1	2	1	2	1	3	1	1	1	2	2	3	1	1	2	3	3	3	4	3	3	2	2	3	3	3	3	1	3	2	3	3
2	1	3	3	3	2	3	3	1	3	2	1	1	2	1	2	2	3	2	3	3	3	1	1	2	3	3	3	3	1	3	2	3	2
1	3	2	1	2	1	1	3	2	1	1	1	2	4	4	4	3	3	3	4	4	1	2	1	4	3	1	1	3	2	4	2	2	2
1	2	3	1	3	3	3	3	2	1	2	3	1	4	4	3	3	3	3	3	3	2	3	2	2	3	3	2	3	2	3	2	2	2
1	3	2	3	3	3	2	3	2	1	3	1	3	4	4	3	1	2	1	3	3	3	1	1	3	3	2	3	4	4	4	3	2	3
1	2	2	4	3	4	5	3	2	1	2	1	2	5	3	2	3	5	2	4	5	2	4	1	3	3	2	2	1	3	3	3	1	3
1	2	2	3	3	3	3	3	2	2	1	2	1	3	3	3	5	5	3	3	3	3	3	2	3	3	3	3	3	3	3	3	3	3
2	2	3	4	3	3	3	3	2	2	2	3	1	4	4	4	2	1	3	4	4	3	2	1	2	3	3	3	3	3	4	3	2	3
1	3	2	3	3	3	2	3	2	2	2	1	3	2	2	2	4	4	4	2	2	2	2	2	2	2	2	2	2	2	2	3	3	3
1	2	1	2	3	2	3	3	2	2	2	1	3	2	2	3	1	5	4	3	3	2	2	1	2	2	2	2	3	3	3	3	3	3
1	1	3	4	3	3	3	3	2	2	3	3	3	3	3	1	3	3	2	4	4	3	1	2	3	2	1	3	2	2	3	2	1	2
2	3	1	2	4	3	4	3	2	2	1	3	3	4	4	3	3	3	2	4	5	3	3	3	4	3	3	2	3	2	2	3	3	3
1	4	3	3	4	4	4	3	2	2	4	3	3	4	4	4	4	4	2	3	3	3	4	3	3	4	3	3	4	4	4	3	4	3
1	1	1	2	2	2	2	3	2	2	1	2	3	4	4	4	3	3	3	3	2	2	2	2	2	2	3	3	4	3	4	2	4	4
2	2	1	3	3	2	3	3	2	3	3	3	1	3	1	1	3	3	1	3	3	2	3	2	3	2	2	3	3	3	1	3	3	2
1	1	1	4	4	4	4	3	2	3	1	3	1	5	5	5	2	2	2	4	4	3	4	4	4	4	2	3	4	4	4	3	3	3
2	1	1	3	2	3	3	3	2	3	1	2	3	4	3	4	2	3	3	4	3	3	4	4	3	3	2	2	3	3	4	3	4	3
2	1	3	1	4	3	3	3	2	3	1	2	2	3	3	3	3	4	3	5	5	3	2	1	2	3	3	3	3	3	4	4	4	3
2	3	2	2	4	2	2	3	2	4	2	1	2	4	4	3	3	2	2	4	4	2	3	2	3	3	2	3	4	2	4	4	4	4
1	2	2	3	5	5	4	3	2	4	1	2	3	5	3	4	2	5	2	3	4	3	5	5	3	3	2	3	3	4	4	3	4	5
2	2	3	4	3	3	4	3	2	4	2	2	1	2	4	4	2	2	2	3	2	3	2	2	3	3	3	3	2	2	3	3	3	3
1	3	1	4	3	2	1	3	3	1	1	2	3	1	3	1	5	4	3	4	4	3	3	3	2	3	3	3	3	3	3	3	3	2
2	4	2	2	3	3	3	3	3	1	3	1	3	1	2	2	3	3	3	3	4	3	3	1	2	3	3	2	2	2	2	3	1	3
1	1	3	3	2	3	3	3	3	1	1	1	2	3	3	3	5	5	5	4	4	3	2	2	3	2	3	3	3	1	2	2	2	3
1	3	1	2	1	2	2	3	3	2	3	3	3	3	3	2	3	3	3	2	3	2	2	2	3	3	2	2	2	2	4	1	4	2
1	1	2	3	3	3	3	3	3	2	1	1	2	3	3	2	2	4	2	3	3	2	3	3	3	2	2	2	2	2	3	2	2	2
2	3	3	4	3	3	3	3	3	2	2	2	1	2	3	2	5	5	4	3	3	3	3	3	3	3	3	3	3	3	3	3	3	3
1	4	1	3	3	3	3	3	3	2	2	1	2	2	1	3	5	2	2	3	3	3	2	2	2	2	2	2	2	2	2	3	3	3
1	2	1	4	4	4	4	3	3	2	1	2	1	4	4	3	5	3	2	3	3	3	2	1	1	3	2	3	3	3	3	3	3	3
2	4	3	2	3	3	3	3	3	2	1	3	2	3	2	1	3	4	3	3	2	3	2	4	3	2	3	2	4	2	3	3	4	3
2	3	2	4	2	2	2	3	3	2	2	2	2	3	4	3	3	4	2	4	4	3	3	3	2	3	2	2	2	4	3	3	4	3
2	3	2	4	3	3	3	3	3	2	1	3	2	5	4	3	3	3	1	4	4	2	2	2	2	2	2	2	2	2	2	2	3	3
1	4	3	2	3	3	4	3	3	2	2	2	3	3	3	3	3	2	2	4	4	4	3	3	4	3	3	2	3	4	4	4	5	5
2	3	1	4	2	3	3	3	3	2	1	3	2	4	4	2	3	4	3	4	3	4	3	1	1	1	2	2	2	2	3	3	4	3
1	1	3	3	3	3	3	3	3	2	2	3	2	4	3	1	4	3	3	3	4	4	3	1	2	2	2	3	3	3	4	3	4	2
2	1	3	4	3	4	3	3	3	3	1	3	1	3	2	4	3	4	2	4	4	3	4	3	3	3	3	3	3	3	3	3	3	3
1	2	1	4	4	4	4	3	3	3	3	4	2	4	4	4	1	2	2	3	3	2	3	3	3	2	3	2	3	4	4	2	2	2
2	3	3	3	3	3	2	3	3	3	1	3	2	5	4	3	5	2	3	2	2	3	4	2	3	3	3	3	3	3	3	3	3	3
1	1	2	1	4	4	4	3	3	3	1	2	2	3	3	3	4	4	3	3	3	3	4	3	5	2	3	3	4	3	4	3	3	3
1	2	2	2	2	2	2	3	3	3	3	3	1	3	2	2	4	2	2	2	2	2	2	2	2	2	2	2	2	2	2	2	2	2
2	4	1	3	2	2	2	3	3	3	1	1	3	3	3	3	3	5	4	3	3	2	2	2	2	2	2	3	2	2	2	2	2	2
1	3	3	2	2	2	2	3	3	3	1	3	1	4	3	3	3	5	3	4	3	2	2	2	2	3	2	2	3	4	4	3	4	3
1	4	2	3	3	4	4	3	3	3	1	2	2	3	3	3	3	5	3	3	3	3	3	3	3	3	3	3	3	3	3	3	3	3
2	3	1	2	3	3	3	3	3	3	2	3	3	3	2	2	3	3	1	3	3	2	2	3	3	2	2	2	2	2	2	2	3	2
2	4	3	3	3	2	2	3	3	3	2	2	1	2	2	2	3	3	4	2	2	2	2	2	2	2	2	2	3	2	3	2	3	2
1	2	1	2	2	2	2	3	3	3	1	1	1	1	1	1	3	3	4	4	4	3	1	1	1	1	3	2	1	1	1	2	2	2
2	4	3	3	3	2	3	3	3	3	2	1	3	3	3	1	4	4	3	2	2	1	2	2	2	2	1	1	2	2	2	3	3	3
2	2	2	3	3	3	3	3	3	3	1	1	2	3	3	2	4	5	3	3	3	3	3	3	3	3	3	3	3	3	3	3	3	3
2	2	1	4	4	3	2	3	3	3	1	1	1	4	3	2	3	2	3	3	3	3	2	2	2	2	2	3	3	2	3	4	4	4
1	3	3	3	3	3	3	3	3	3	3	3	3	3	3	2	3	3	3	3	3	3	3	3	3	3	3	3	3	3	3	3	3	3
1	1	1	3	3	4	3	3	3	3	2	3	3	5	4	3	3	3	3	3	3	3	3	4	4	2	3	2	3	4	4	4	3	3
2	3	2	3	2	3	1	3	3	3	2	3	3	1	3	1	3	3	2	3	3	3	2	2	2	2	3	2	3	2	3	2	3	2
2	3	3	2	2	2	2	3	3	3	1	1	1	3	2	3	3	3	4	2	3	3	2	1	1	3	2	3	3	3	3	3	3	3
1	4	1	4	3	3	2	3	3	3	3	1	3	3	3	1	5	5	3	4	3	3	3	3	3	3	3	3	3	3	3	2	3	3
2	4	3	2	3	3	3	3	3	3	1	1	3	3	3	3	3	3	3	3	2	2	2	2	2	3	2	3	2	2	3	2	2	3
1	2	1	3	3	3	3	1	3	2	2	1	2	3	3	1	3	5	5	3	3	3	3	3	3	3	3	3	3	3	3	3	3	3
2	4	2	4	4	2	2	3	3	3	2	3	3	2	4	2	1	3	2	4	2	4	3	2	2	3	2	4	4	2	2	2	2	4
2	3	1	3	4	4	4	3	3	3	1	3	3	3	2	3	5	5	5	4	4	4	3	3	4	4	4	4	4	4	4	4	4	4
2	1	2	4	3	3	3	3	3	3	2	2	2	3	3	3	3	5	3	4	4	4	3	3	3	3	3	3	3	3	4	4	4	4
1	4	2	3	4	2	2	3	3	3	3	3	3	4	4	4	1	3	3	2	4	3	2	2	3	3	2	2	3	2	3	2	3	3
1	4	2	4	5	5	5	3	3	3	2	2	2	1	1	5	3	5	3	2	2	5	5	5	5	3	4	4	5	5	5	5	5	5
2	2	3	2	4	4	4	3	3	3	3	2	4	1	3	3	5	5	3	4	4	4	4	3	4	3	3	4	4	4	3	4	4	4
2	1	2	3	3	3	3	3	3	3	1	1	1	2	2	3	3	2	3	3	3	3	3	3	3	4	3	4	3	3	3	4	3	2
2	3	1	4	3	3	3	3	3	2	1	1	1	3	2	2	5	5	2	3	3	4	3	3	3	4	3	4	4	4	4	5	3	3
1	4	3	4	3	3	5	3	3	2	1	1	1	3	2	3	3	3	2	3	4	3	4	3	4	3	2	3	4	4	4	3	3	3
2	4	1	4	3	3	3	3	3	3	1	1	1	3	2	3	3	5	5	3	3	3	3	3	4	3	3	3	3	3	3	3	3	3
1	3	3	3	1	1	1	3	3	3	1	2	2	3	3	3	2	4	2	2	2	2	3	1	1	3	2	3	1	1	3	2	2	2
2	1	1	2	3	3	3	3	3	5	2	1	2	3	3	2	4	2	3	5	4	3	2	2	3	3	2	3	2	2	4	4	3	4
1	4	2	3	3	4	3	3	3	3	1	1	1	3	3	3	3	3	2	1	3	2	3	3	2	3	2	3	3	4	3	2	3	3
2	3	1	4	3	3	3	3	3	3	2	1	2	3	3	3	4	4	4	4	3	4	5	4	3	3	3	3	3	3	3	3	3	3
1	2	1	3	3	3	3	3	3	3	1	2	1	3	3	3	2	2	2	3	4	3	3	5	4	3	3	3	3	3	3	4	3	3
1	3	3	4	3	3	4	3	3	3	2	2	2	3	3	3	4	5	3	3	3	3	3	3	3	3	3	3	3	3	3	3	3	4
2	4	2	1	4	3	3	3	3	3	1	1	2	3	3	3	3	3	3	5	4	3	4	3	3	3	3	3	3	3	4	4	3	4
1	3	2	4	3	5	4	3	3	3	2	1	2	3	3	3	3	4	2	4	4	3	3	4	3	3	3	4	3	3	3	3	3	3
1	1	3	1	4	4	4	3	3	3	1	2	1	3	3	3	2	2	2	3	3	3	3	2	3	4	3	3	4	3	4	3	3	3
2	2	1	4	3	3	4	3	3	3	2	1	2	3	3	3	4	4	4	5	5	4	3	3	4	4	3	4	4	4	4	4	4	4
2	3	3	4	3	3	3	3	3	3	1	2	2	4	4	2	3	4	2	3	2	3	3	3	3	3	2	2	4	4	3	2	3	2
1	4	3	3	4	4	4	3	3	3	1	2	1	4	4	4	3	3	3	3	3	3	3	3	3	4	3	4	3	3	4	2	2	2
2	3	1	4	3	3	3	3	3	3	2	3	1	4	4	3	4	4	4	3	3	3	2	1	3	3	3	3	3	3	5	3	3	3
2	2	2	2	3	4	3	3	3	3	3	2	1	5	4	5	2	2	2	4	4	3	4	3	5	3	3	3	4	4	3	4	3	4
2	4	3	3	3	3	3	3	3	3	1	2	2	4	4	2	3	4	3	5	5	3	3	2	2	2	3	3	5	5	5	3	3	3
1	3	1	4	3	3	3	3	3	3	2	2	1	4	4	4	2	5	3	3	3	3	3	3	3	3	3	3	3	3	3	3	3	3
1	1	1	4	3	3	3	3	3	3	2	2	2	3	3	3	2	3	3	3	3	3	3	3	3	3	3	3	3	3	3	3	3	3
2	1	3	4	3	3	3	3	3	3	2	2	2	5	5	4	4	4	4	3	3	3	4	2	3	3	3	3	3	3	3	3	3	4
2	1	2	3	3	3	3	3	3	3	1	5	3	3	3	3	5	5	3	3	3	3	3	3	3	3	3	3	2	2	2	3	3	3
1	1	2	2	3	3	3	3	3	3	3	3	3	5	3	2	2	3	2	4	3	3	4	3	3	2	2	2	3	3	3	4	4	4
2	2	3	3	4	3	3	3	3	3	2	4	4	4	4	3	3	3	3	4	4	3	4	2	2	3	2	2	2	2	3	3	3	3
1	1	1	1	1	1	1	3	3	3	1	2	2	3	4	2	3	4	3	2	1	1	1	1	1	1	1	1	4	3	3	2	4	4
2	2	3	3	4	4	4	3	3	3	2	2	3	2	4	2	2	3	3	5	5	3	4	4	5	3	1	3	5	4	4	3	3	3
2	2	2	4	4	4	4	3	3	3	3	2	1	4	4	4	5	5	4	3	3	3	3	4	4	4	3	3	4	3	4	4	4	4
2	2	1	2	4	3	3	3	3	3	3	3	1	5	5	4	2	3	3	4	3	3	1	1	1	3	3	3	3	3	3	2	2	3
1	3	1	4	4	4	3	3	3	3	2	4	3	5	5	5	5	5	5	3	3	5	4	3	3	2	3	3	3	4	4	5	5	5
2	1	3	4	3	3	3	3	3	3	2	3	2	3	3	3	2	2	2	5	3	4	3	3	3	4	4	4	4	4	4	4	5	4
1	3	2	2	4	4	4	3	3	3	3	2	3	3	3	3	1	4	3	5	5	5	5	4	5	5	4	4	4	4	4	4	5	5
1	1	1	4	3	3	3	3	3	3	4	4	4	3	3	3	4	2	5	2	2	2	2	2	2	2	2	2	3	2	2	1	1	1
2	2	3	3	4	4	4	3	3	3	1	1	1	5	3	3	3	4	4	4	4	4	4	2	4	2	2	3	3	3	4	4	3	4
2	2	3	3	2	2	2	3	3	3	1	3	2	3	3	3	4	4	3	2	2	3	2	1	2	3	3	3	2	2	2	2	2	3
2	2	1	4	3	3	3	3	3	3	2	2	2	4	3	3	5	5	5	3	3	3	3	3	3	3	3	3	3	3	3	3	3	3
1	1	3	2	3	3	3	3	3	3	3	3	2	2	3	4	5	5	3	2	3	3	2	2	2	3	2	3	2	2	2	3	3	3
2	1	1	3	3	3	3	3	3	3	3	3	3	5	4	5	3	2	3	4	4	3	3	2	3	4	3	2	4	3	4	3	3	3
1	1	3	2	3	3	3	3	3	3	2	1	2	4	4	4	2	2	1	2	2	3	3	2	3	2	2	3	3	3	3	2	3	3
2	1	2	3	3	3	3	3	3	3	3	2	3	4	4	4	1	2	1	3	2	3	3	3	3	2	2	4	2	2	2	3	3	3
1	1	1	2	4	4	4	3	3	3	2	2	1	5	5	4	3	3	3	4	4	4	4	3	4	3	3	3	4	3	4	3	3	3
2	1	3	4	3	3	3	3	3	3	3	3	2	3	4	3	2	2	2	3	3	3	1	1	1	2	2	2	2	2	2	3	3	3
1	1	2	2	4	4	4	3	3	3	1	1	2	3	4	3	4	5	3	4	4	3	4	4	4	3	3	4	4	4	4	4	3	3
1	3	2	3	4	4	4	3	3	3	1	2	1	2	2	3	2	2	4	4	4	4	4	4	4	4	4	4	4	4	4	4	4	4
2	4	3	2	3	3	3	3	3	3	2	3	2	4	4	4	5	5	5	3	3	3	3	3	3	3	3	3	3	3	3	3	3	3
1	3	1	3	5	5	5	3	3	3	3	3	3	4	4	4	4	4	4	5	5	5	5	5	5	2	4	4	3	4	5	5	4	4
1	4	3	3	3	3	3	3	3	3	4	3	5	5	5	5	5	4	5	3	3	3	3	3	3	3	3	3	3	3	3	3	3	3
2	2	1	4	2	2	2	3	3	3	4	2	5	2	2	2	4	3	2	3	2	2	2	1	2	2	2	2	3	2	3	3	3	3
2	2	2	3	3	3	4	3	3	3	4	5	5	4	4	4	5	5	5	3	3	3	3	3	3	3	3	3	3	3	3	3	4	4
1	2	1	1	5	2	2	3	3	3	3	3	2	5	3	2	5	5	5	5	3	3	2	2	2	3	3	3	3	5	3	5	3	3
2	2	2	3	4	4	4	3	3	3	2	3	2	4	4	4	5	5	5	4	4	2	4	1	4	2	2	3	2	3	5	3	3	3
2	3	1	2	3	3	3	3	3	4	5	3	2	3	2	2	3	4	3	2	2	2	2	2	2	2	3	2	2	2	2	2	2	3
2	1	3	4	2	2	2	3	3	4	3	4	3	3	3	2	4	3	5	3	2	3	2	1	2	3	3	3	3	2	3	2	3	3
1	3	2	4	3	3	3	3	3	4	2	3	3	3	3	3	4	5	3	2	3	2	3	3	3	2	3	3	2	3	3	3	3	3
1	2	2	3	5	5	5	3	3	4	2	2	2	4	4	4	4	4	3	3	4	4	3	4	4	3	3	2	3	4	4	4	3	4
2	4	3	2	4	3	4	3	3	4	2	1	3	4	3	4	2	2	3	4	3	3	5	3	3	4	3	3	3	3	3	4	4	3
2	4	1	3	4	3	3	3	3	4	1	2	1	3	4	2	3	3	3	4	4	4	3	2	2	4	2	3	3	2	2	3	3	4
1	2	3	4	1	1	1	3	3	4	2	2	2	5	1	3	3	3	3	3	3	3	3	3	3	3	2	2	3	3	2	3	3	3
2	4	3	3	3	3	3	3	4	2	3	3	3	4	4	4	3	3	5	3	3	3	2	1	1	3	3	3	4	4	4	3	3	3
1	3	1	4	3	3	3	3	4	2	2	2	2	3	3	3	3	3	5	3	3	3	3	3	3	3	3	3	3	3	3	3	3	3
2	3	3	3	3	3	4	3	4	3	2	3	1	4	3	4	3	3	3	3	4	3	2	2	3	2	2	3	2	3	5	4	5	4
2	4	1	4	3	3	3	3	4	3	1	3	2	3	2	2	2	4	3	3	2	3	3	2	3	2	3	3	2	4	4	3	3	2
2	4	2	3	4	3	3	3	4	3	2	3	2	2	2	2	3	4	2	4	4	3	3	3	3	4	3	4	4	3	4	4	4	4
1	2	1	1	3	4	3	3	4	3	1	4	2	3	2	3	5	4	5	4	4	3	3	4	4	3	3	4	4	2	4	4	4	4
1	3	3	3	3	4	3	3	4	3	2	3	2	3	4	3	5	5	5	4	4	3	3	4	4	3	3	4	4	3	4	4	4	4
2	1	2	4	3	2	2	3	4	3	2	3	3	3	2	2	4	3	4	3	4	4	2	3	2	2	3	4	2	2	3	3	3	3
2	4	1	2	4	3	2	3	4	3	5	5	5	3	3	3	4	3	1	3	2	3	3	2	4	3	4	2	4	3	2	3	4	2
2	4	3	4	4	4	4	3	4	3	2	2	2	4	4	3	3	5	3	4	4	3	4	3	4	4	3	3	4	4	4	4	4	4
1	3	1	1	3	3	3	3	4	3	2	2	2	5	3	4	1	3	3	4	3	3	4	3	4	4	3	3	4	4	4	4	4	3
2	1	3	4	2	2	2	3	4	3	1	3	2	3	4	4	3	3	3	4	4	2	2	2	2	2	2	2	2	2	2	2	2	2
1	4	2	4	5	3	5	3	4	3	2	1	1	5	4	3	3	4	3	5	5	3	2	2	3	3	3	2	3	4	3	3	3	3
2	3	1	3	3	3	3	3	4	3	1	2	1	4	4	3	2	2	2	3	4	3	2	2	1	3	3	3	3	4	2	3	2	2
1	4	3	3	3	4	3	3	4	3	3	2	3	4	4	3	2	2	5	4	4	3	4	3	4	4	3	3	4	4	4	3	3	3
2	3	3	2	4	4	4	3	4	3	1	1	2	4	4	4	1	2	1	4	4	4	4	4	4	4	4	4	4	4	4	4	4	4
1	3	1	3	5	2	3	3	4	3	3	2	3	4	4	3	4	4	4	5	5	5	5	2	4	4	2	3	4	5	5	5	5	5
1	1	3	4	4	3	3	3	4	3	2	2	2	3	3	3	3	3	3	4	3	3	3	3	3	2	3	3	4	3	4	4	5	5
2	1	1	4	4	4	2	3	4	3	1	2	1	4	4	3	2	3	3	4	4	4	3	2	2	4	4	4	4	4	4	4	4	3
1	1	3	2	5	4	4	3	4	3	2	2	2	5	4	2	3	4	4	5	4	4	3	2	3	4	4	4	4	4	4	5	4	4
1	3	1	3	4	3	3	3	4	4	2	3	3	2	2	1	3	3	3	5	3	3	3	2	5	2	3	3	2	2	3	3	3	2
2	2	2	2	3	3	3	3	4	4	3	3	2	4	4	2	3	3	3	4	3	3	2	2	1	2	3	3	3	4	2	4	3	3
2	2	1	3	3	5	5	3	4	4	3	4	3	4	3	3	4	4	4	3	4	4	2	1	4	4	3	3	4	4	5	4	4	4
1	3	2	4	4	3	4	3	4	4	3	4	4	4	4	3	2	2	2	4	4	4	3	3	3	4	3	4	3	4	4	4	4	4
2	4	3	3	4	4	4	3	4	4	4	3	4	4	4	4	2	2	2	4	4	4	5	4	4	4	4	4	4	4	4	4	4	4
2	1	2	4	4	3	4	3	4	4	4	3	4	4	4	3	3	3	3	4	3	3	1	1	4	4	3	3	3	3	4	3	2	4
2	3	3	2	3	3	4	3	4	5	3	3	3	4	4	3	5	5	5	3	3	4	4	3	3	4	3	3	3	3	3	4	3	3
1	1	2	1	4	3	4	3	4	5	3	3	3	4	3	4	2	2	2	3	4	5	4	4	4	4	3	4	4	3	5	4	4	3
1	1	1	4	5	5	5	3	4	5	3	3	3	4	4	4	5	5	4	5	5	4	5	5	5	4	3	4	5	5	4	4	4	4
2	3	3	3	3	3	4	3	5	3	4	4	4	3	3	3	2	3	3	3	1	5	4	4	4	3	4	4	4	4	3	5	3	3
2	2	1	4	3	3	5	3	5	4	2	3	3	3	3	3	2	2	2	3	4	3	1	3	4	3	4	3	3	4	2	3	4	3
1	4	3	3	5	5	5	3	5	4	3	3	3	5	4	3	3	3	3	5	5	5	3	3	5	2	3	4	3	3	2	3	5	3
2	1	1	1	4	4	3	3	5	4	3	2	2	5	4	5	2	2	2	4	5	3	4	3	4	3	4	3	4	3	4	3	3	3
1	3	2	4	3	4	4	3	5	5	4	4	4	3	3	3	1	3	3	3	4	3	2	3	4	3	4	4	4	4	4	4	4	4
2	4	1	2	5	4	4	3	5	5	2	3	3	5	3	3	2	2	1	3	3	4	3	3	3	3	4	4	5	4	5	4	4	4
2	4	1	3	3	3	3	4	2	2	4	4	4	4	3	3	4	4	4	3	3	3	3	4	4	2	2	2	4	2	4	4	3	3
2	3	3	2	4	4	4	4	3	2	3	3	3	5	5	5	4	4	3	5	5	3	4	4	4	3	2	3	4	3	4	3	3	3
2	1	2	3	3	3	3	4	3	2	4	4	2	4	4	4	3	3	3	4	4	4	3	2	3	4	2	3	4	4	4	3	3	3
1	2	1	3	4	4	4	4	3	2	3	4	4	4	4	4	4	4	2	4	4	2	2	2	3	4	3	3	3	4	4	4	4	4
2	3	3	3	3	3	3	4	3	3	1	1	1	3	3	2	5	5	5	3	3	3	3	3	3	3	3	3	3	3	3	3	3	3
2	1	1	4	4	4	4	4	3	3	1	2	2	2	4	3	3	2	4	4	3	3	3	2	4	4	3	3	4	3	4	3	3	3
2	1	3	1	4	3	4	4	3	3	3	4	1	5	5	4	5	5	3	4	3	3	4	3	3	3	4	3	4	3	4	5	3	4
1	3	2	1	3	3	3	4	3	3	3	3	2	5	5	4	5	5	5	4	4	3	2	1	3	3	2	3	3	3	3	3	3	3
2	3	1	4	3	3	3	4	3	3	3	3	3	4	3	2	1	1	1	2	3	4	2	2	3	2	2	3	3	3	4	3	3	3
1	4	2	2	3	3	3	4	3	3	1	1	2	4	3	3	3	3	1	4	4	3	3	3	3	3	3	3	3	3	3	3	4	4
1	3	3	3	4	4	4	4	3	3	2	2	2	5	3	5	4	2	4	3	3	4	4	3	3	4	3	3	3	3	3	5	5	5
2	4	1	4	4	4	4	4	3	4	2	3	2	3	3	3	2	2	2	5	5	3	4	3	4	4	2	3	4	2	3	3	4	4
2	2	1	3	4	4	5	4	3	4	2	3	2	4	5	5	4	4	4	5	5	3	3	3	3	2	3	3	5	5	5	5	4	4
2	4	3	4	3	4	3	4	3	4	1	1	1	4	5	2	5	4	4	4	3	3	3	2	2	3	4	4	4	3	3	4	5	4
1	2	2	3	4	3	4	4	3	4	4	5	5	2	2	2	5	5	5	4	4	3	4	2	4	4	3	3	4	4	4	4	3	4
2	2	2	2	4	3	3	4	3	4	2	1	2	4	3	4	3	4	3	3	4	3	4	3	4	3	2	3	4	3	4	4	3	4
1	3	3	3	3	3	4	4	3	4	3	3	3	4	2	4	3	3	3	2	3	3	2	1	2	4	2	3	2	2	3	2	4	2
2	1	1	3	4	4	4	4	3	4	3	5	5	4	5	2	3	3	3	5	4	4	3	4	3	4	3	3	4	3	3	3	3	4
1	1	3	3	4	4	4	4	3	5	3	3	2	5	5	3	5	4	2	5	5	4	4	3	4	3	3	3	3	3	3	5	5	5
2	3	2	4	5	5	4	4	4	1	1	3	1	5	4	4	2	4	2	5	5	4	4	4	5	4	4	4	4	4	4	5	5	5
1	4	1	4	4	3	3	4	4	3	1	2	3	4	3	3	5	5	5	3	3	3	3	3	3	3	2	2	3	3	3	3	3	3
1	4	3	4	3	4	4	4	4	3	3	3	2	4	4	2	2	3	5	4	5	3	3	3	2	2	2	2	3	2	3	3	4	3
2	2	2	4	4	3	3	4	4	3	4	5	4	3	3	3	5	5	5	2	3	3	2	2	3	2	3	3	3	3	4	4	3	3
1	4	2	2	2	2	2	4	4	3	2	2	2	4	4	4	3	4	4	5	4	2	1	1	3	3	2	2	3	3	3	3	2	2
1	3	1	4	4	4	4	4	4	3	3	4	4	4	3	3	1	3	2	2	2	3	3	2	5	4	2	3	4	4	4	4	5	4
2	1	3	3	3	3	3	4	4	3	3	3	3	3	3	3	5	5	5	3	4	3	4	3	4	3	3	3	3	3	3	3	3	3
2	4	3	3	4	4	4	4	4	3	3	3	4	3	4	4	5	5	5	3	3	4	2	2	2	4	3	4	3	3	3	3	3	3
1	4	1	4	4	3	3	4	4	3	1	3	2	4	3	3	5	5	5	4	4	3	3	3	3	4	3	3	3	3	3	3	3	4
2	2	3	3	3	4	3	4	4	3	2	3	2	4	3	4	3	3	3	4	4	3	5	3	4	3	2	3	3	4	3	4	3	4
1	3	1	1	5	3	4	4	4	3	2	2	3	5	5	4	2	2	3	4	4	4	3	3	3	3	3	3	3	3	4	4	4	4
2	1	3	4	3	4	4	4	4	3	1	2	2	4	2	4	3	4	2	4	4	4	4	4	4	4	3	3	3	3	4	4	4	4
1	4	2	1	4	4	4	4	4	3	3	2	4	5	5	4	2	1	3	4	4	4	4	4	4	4	4	4	4	4	4	4	4	4
2	4	2	3	5	5	3	4	4	3	3	3	3	5	4	5	3	3	3	5	4	4	4	4	3	3	3	4	2	3	4	3	5	3
1	3	2	4	3	4	4	4	4	3	2	2	2	4	4	4	4	4	5	4	3	2	4	3	4	3	2	2	3	4	4	3	4	2
1	1	3	3	4	3	4	4	4	3	3	4	3	5	4	4	5	5	5	4	3	3	3	4	3	3	3	3	5	3	4	4	3	4
2	4	2	4	5	5	5	4	4	3	3	4	4	5	5	5	4	5	4	5	5	5	3	3	3	2	2	3	2	2	2	3	3	3
1	3	3	3	5	4	3	4	4	3	1	1	1	5	5	5	4	4	4	5	3	2	4	4	5	2	2	2	5	3	4	4	5	5
1	2	1	4	3	3	3	4	4	3	3	3	2	4	5	4	5	5	4	5	5	5	4	3	5	3	3	3	4	5	4	3	4	3
2	2	3	2	4	4	3	4	4	4	2	3	2	4	4	4	5	5	5	3	3	3	3	3	3	4	2	3	3	3	4	3	2	3
2	4	2	4	2	3	2	4	4	4	2	4	1	3	2	3	4	4	5	3	4	3	3	3	2	3	3	3	4	5	5	5	4	5
1	3	2	1	3	4	3	4	4	4	3	3	4	5	3	3	1	2	2	3	3	2	2	2	2	2	2	3	2	1	3	5	5	5
2	1	1	4	3	2	3	4	4	4	2	3	2	4	3	3	3	5	3	3	3	3	3	2	2	2	2	2	3	3	3	3	3	3
1	2	3	1	3	3	3	4	4	4	2	3	3	2	3	2	5	3	3	3	3	3	3	3	3	3	2	3	3	3	3	3	2	3
2	1	2	3	2	2	2	4	4	4	4	4	3	3	3	3	5	5	4	3	4	3	3	3	3	2	3	3	2	2	3	2	3	2
2	4	3	3	3	3	3	4	4	4	4	3	4	4	5	3	2	3	3	4	4	4	3	1	2	4	3	4	4	4	4	4	3	4
2	3	2	3	3	3	3	4	4	4	1	2	1	3	3	3	5	5	5	3	3	3	3	3	3	3	2	3	3	3	3	3	3	3
1	2	1	2	3	3	3	4	4	4	2	2	2	5	3	3	5	5	5	3	3	3	2	2	2	3	3	3	3	3	3	3	3	3
1	4	3	4	5	5	5	4	4	4	2	3	2	4	4	4	5	5	3	5	5	4	3	3	3	4	4	4	4	4	3	4	3	4
2	3	1	3	2	2	2	4	4	4	1	3	2	3	2	1	2	2	2	2	2	2	2	2	2	2	2	2	2	2	2	2	2	2
2	1	3	3	1	2	3	4	4	4	3	4	3	3	4	3	2	3	5	3	3	3	1	1	1	4	2	2	3	3	4	3	3	3
2	1	1	3	3	3	3	4	4	4	1	3	1	3	3	3	3	3	2	3	3	4	3	3	3	4	4	4	4	4	4	4	4	4
1	1	2	4	3	3	3	4	4	4	2	1	2	3	3	3	2	3	4	3	3	3	3	2	3	3	3	3	3	3	3	3	3	3
2	1	1	1	4	4	4	4	4	4	3	3	3	4	4	4	3	3	3	4	4	4	2	2	2	4	4	4	3	3	5	3	3	3
1	1	1	4	3	3	3	4	4	4	1	1	1	4	4	4	2	3	3	3	3	3	3	3	3	3	3	3	3	3	3	3	3	3
2	3	3	4	4	4	4	4	4	4	4	3	1	4	4	4	4	4	4	4	3	2	4	3	4	3	2	2	3	3	3	4	4	4
1	4	2	2	4	4	4	4	4	4	2	2	2	4	4	4	5	5	5	3	3	4	4	3	4	4	4	4	4	4	4	4	4	4
2	3	1	4	4	4	5	4	4	4	1	1	1	5	3	4	5	5	3	5	5	5	5	3	5	4	4	4	4	5	5	4	5	4
1	4	3	3	3	4	4	4	4	4	1	3	2	4	4	4	3	1	3	3	3	3	3	3	3	3	3	3	3	3	3	4	4	3
1	2	1	4	4	4	4	4	4	4	3	2	1	3	4	3	5	5	4	3	3	4	3	3	3	3	3	3	4	3	3	4	4	3
2	4	3	3	4	4	4	4	4	4	4	5	5	4	4	4	3	3	3	4	3	4	2	2	2	3	2	2	4	3	4	3	3	3
1	2	2	2	4	4	4	4	4	4	2	2	2	4	4	3	3	3	4	4	4	3	4	4	5	4	3	2	3	3	4	4	4	4
1	2	1	3	5	5	5	4	4	4	3	3	1	4	4	4	2	2	3	4	4	4	4	3	3	4	4	4	4	4	4	3	3	4
2	3	2	2	3	4	3	4	4	4	3	5	4	2	3	3	2	1	2	4	3	3	3	4	4	4	3	4	3	4	3	3	4	4
2	1	3	3	3	3	4	4	4	4	2	2	3	2	4	2	1	1	2	4	3	4	4	4	3	3	3	3	3	3	4	3	4	3
1	3	1	3	3	4	4	4	4	4	1	3	1	4	3	3	4	4	2	4	4	4	4	3	4	3	2	3	4	3	4	4	3	4
2	2	1	3	4	4	5	4	4	4	4	4	3	4	4	3	3	2	1	4	4	4	4	3	3	4	4	4	4	3	5	4	4	4
2	4	3	2	4	4	4	4	4	4	4	3	4	4	4	4	1	1	2	4	4	4	3	3	3	4	3	4	3	3	4	4	4	4
2	4	1	4	3	3	3	4	4	4	3	2	2	5	4	4	3	2	3	5	5	4	3	3	3	5	3	5	4	4	5	4	4	3
1	2	2	2	3	3	4	4	4	4	2	1	1	5	5	3	1	2	3	3	3	4	3	2	3	3	4	4	3	3	3	4	4	4
1	4	3	3	3	2	3	4	4	4	3	4	2	3	4	3	3	2	3	3	4	4	4	3	3	4	3	4	3	5	4	4	3	4
2	4	1	2	4	4	4	4	4	4	3	3	3	4	3	4	2	2	2	4	4	4	4	4	4	4	4	4	4	4	4	4	4	3
2	3	3	3	4	4	5	4	4	4	2	2	2	4	4	5	3	3	3	4	4	4	4	3	3	4	3	4	4	4	4	4	3	3
1	4	2	4	3	4	3	4	4	4	1	2	2	3	3	4	2	4	4	3	3	2	3	2	2	3	3	2	3	2	3	2	3	2
2	4	1	3	4	4	4	4	4	4	3	3	3	4	4	3	1	1	2	4	4	4	3	3	3	4	2	4	4	4	4	4	4	4
1	2	3	4	4	4	4	4	4	4	1	1	1	4	3	3	5	5	5	4	4	4	3	3	3	4	4	4	4	4	4	4	4	4
2	3	1	3	3	3	3	4	4	4	1	1	2	4	3	4	3	3	3	4	4	4	3	2	4	4	4	4	4	3	4	3	4	3
2	2	2	4	4	4	4	4	4	4	2	2	2	4	3	4	1	1	2	4	4	4	4	4	4	4	2	4	4	4	4	4	4	4
2	4	1	3	3	3	3	4	4	3	2	2	2	4	4	3	2	4	3	3	3	4	2	2	2	2	3	3	4	2	4	4	4	3
2	4	3	1	5	5	5	4	4	4	2	2	2	4	4	4	3	3	3	4	4	4	2	2	2	2	2	3	3	3	3	3	3	3
1	3	3	3	3	4	4	4	4	4	3	3	3	4	4	4	1	1	2	4	4	3	4	4	4	3	3	3	3	3	3	3	3	3
2	1	1	4	4	4	4	4	4	4	3	3	3	4	4	3	3	3	2	4	4	4	2	2	2	4	4	3	4	4	4	3	3	3
2	4	3	4	4	4	4	4	4	4	3	3	3	5	3	4	2	2	2	4	4	4	3	2	3	4	3	4	4	4	4	4	4	4
2	3	1	1	4	4	4	4	4	4	2	2	2	4	3	4	5	5	5	4	4	4	4	4	4	4	4	4	4	4	4	4	3	3
1	4	3	4	4	4	4	4	4	4	2	2	1	3	4	4	1	3	2	4	4	4	4	4	4	3	4	3	4	4	4	4	3	4
2	3	2	2	4	4	4	4	4	4	3	1	2	4	5	3	3	3	3	4	4	5	4	4	4	3	5	5	4	4	4	5	5	5
1	1	2	4	4	4	5	4	4	4	2	2	1	3	4	5	4	4	3	4	4	3	4	3	5	4	2	3	4	3	3	5	3	3
1	1	1	3	5	4	5	4	4	4	2	2	1	5	3	4	3	3	3	3	5	4	4	3	3	4	3	4	3	4	5	3	4	3
2	1	3	3	5	5	5	4	4	4	1	1	2	4	4	4	4	4	4	5	5	5	4	4	4	4	3	3	4	4	4	4	5	4
2	1	1	2	5	5	5	4	4	4	2	2	2	4	4	4	4	4	4	4	3	5	3	5	5	5	4	5	4	5	4	5	4	5
2	3	3	3	4	4	4	4	4	4	4	4	4	4	4	4	2	2	2	4	4	5	4	4	4	4	4	4	4	4	4	4	4	5
1	2	1	4	5	4	5	4	4	4	2	2	2	4	4	5	5	5	5	4	3	4	3	4	4	4	3	3	4	4	4	4	4	3
2	2	2	4	3	3	3	4	4	4	3	4	3	5	5	4	4	3	2	4	3	5	3	3	3	4	4	4	5	4	5	4	4	4
1	3	1	2	5	5	5	4	4	4	3	2	4	5	5	5	3	4	3	5	5	5	5	5	5	5	5	5	5	5	5	5	5	5
2	4	2	3	3	3	3	4	4	4	4	4	4	4	4	4	5	5	5	3	3	3	3	3	3	3	3	3	3	3	3	3	3	3
1	3	3	2	4	4	4	4	4	4	2	1	2	4	4	3	5	4	4	4	3	5	3	4	4	4	3	4	4	4	3	5	5	4
2	1	2	3	5	5	5	4	4	4	1	2	2	4	4	4	4	5	2	5	5	5	5	5	5	5	5	5	5	5	5	5	5	5
1	3	3	3	4	4	4	4	4	4	3	4	3	5	5	4	4	5	4	5	5	5	4	3	3	3	4	4	5	5	5	5	5	4
1	2	2	3	5	5	5	4	4	4	3	3	2	5	5	5	3	4	4	3	3	4	5	5	5	5	4	4	3	3	4	5	5	5
2	3	1	4	5	5	5	4	4	4	1	2	2	4	4	5	3	3	2	5	5	5	5	5	5	4	4	4	5	4	4	5	4	5
1	2	3	2	5	4	4	4	4	4	3	4	3	5	5	5	1	2	1	4	4	4	4	4	5	5	4	4	4	4	4	4	4	4
1	4	1	4	4	4	4	4	4	5	2	4	3	4	3	2	5	4	4	4	4	4	3	3	3	4	3	4	4	4	4	5	5	5
2	2	3	4	2	3	3	4	4	5	4	4	4	3	2	3	4	4	4	4	2	3	3	2	3	4	3	3	4	3	5	3	3	3
2	2	1	2	3	3	3	4	4	5	2	4	1	4	3	3	1	1	1	3	3	3	3	1	3	1	2	3	2	2	4	3	3	4
1	4	2	4	3	3	3	4	4	5	1	1	1	4	4	4	1	1	1	3	3	3	3	3	3	3	3	3	3	3	3	3	3	3
2	3	1	4	4	4	4	4	4	5	1	1	1	4	4	4	4	5	4	4	4	4	4	4	4	4	3	4	4	4	4	4	4	4
1	2	1	2	4	3	4	4	4	5	1	2	2	4	3	3	3	4	3	4	3	3	4	4	3	4	4	3	4	4	4	4	5	4
2	2	3	4	5	4	5	4	4	5	3	2	2	4	4	3	5	5	3	3	4	3	3	3	4	5	3	4	4	4	3	3	4	4
1	2	2	4	5	5	5	4	4	5	1	2	1	5	5	5	5	5	5	5	5	4	4	5	5	5	4	4	5	5	4	5	5	5
2	3	1	2	5	5	5	4	4	5	4	4	3	5	5	3	3	4	2	4	4	5	4	3	5	4	4	4	5	4	5	5	4	5
1	1	3	4	5	3	5	4	5	3	2	2	3	4	4	3	4	4	4	3	3	3	1	3	2	4	3	3	3	3	3	2	4	3
1	2	1	3	4	4	4	4	5	3	4	3	2	5	2	3	5	2	3	3	3	4	4	3	3	4	3	3	3	3	4	5	5	5
2	3	3	1	4	4	4	4	5	4	4	3	5	5	5	5	3	3	5	5	5	3	5	3	5	3	3	4	5	5	5	5	5	5
2	2	3	3	4	3	3	4	5	4	3	1	5	4	3	1	2	1	4	4	5	4	1	2	2	4	3	5	3	2	5	5	3	3
2	4	1	4	4	4	4	4	5	4	1	1	1	4	4	4	5	5	4	4	4	4	4	4	4	4	4	4	4	4	4	4	4	4
2	3	2	4	5	4	4	4	5	4	2	2	2	4	4	4	1	1	1	5	5	4	4	4	4	5	4	4	4	4	4	4	4	4
1	4	3	3	3	3	3	4	5	4	2	3	2	5	5	4	4	5	4	5	4	3	4	1	3	4	3	3	3	2	4	4	4	4
2	2	1	1	3	3	3	4	5	4	2	2	2	5	4	3	1	1	1	4	4	4	3	2	3	4	3	3	4	3	4	4	4	4
1	4	1	3	5	5	5	4	5	4	3	3	4	5	5	5	3	3	3	5	5	5	5	4	5	4	4	5	5	5	5	5	5	5
2	2	3	4	4	4	4	4	5	5	2	4	5	5	3	4	4	4	3	4	4	4	4	3	4	3	3	5	3	4	3	4	5	5
1	2	2	2	5	5	5	4	5	5	3	3	2	5	5	1	4	3	4	4	4	5	4	4	5	4	5	5	5	5	5	5	5	5
2	3	2	4	3	4	4	4	5	5	1	1	1	5	5	5	3	5	5	5	5	5	5	3	4	4	4	4	4	3	4	5	5	5
1	1	3	4	4	3	3	4	5	5	2	3	3	5	4	3	3	3	4	1	4	5	5	4	3	4	4	5	5	4	1	5	3	4
1	3	1	2	4	4	3	5	2	3	4	4	4	5	3	4	4	4	3	3	4	4	4	5	4	3	4	3	5	3	4	3	5	4
2	3	3	4	4	5	5	5	3	3	3	1	3	5	5	4	5	3	4	5	5	3	5	3	5	3	3	3	3	3	4	5	5	5
1	4	2	3	5	5	4	5	3	3	4	2	4	5	5	5	5	4	2	5	3	3	3	3	5	4	4	2	5	5	5	5	4	5
1	4	1	1	3	3	3	5	3	3	4	4	4	3	3	3	5	5	5	3	3	3	2	2	2	3	2	3	3	3	3	3	3	2
2	2	3	3	5	4	5	5	3	4	2	4	3	5	4	2	2	3	1	5	5	4	4	2	2	4	3	3	5	4	5	4	4	5
2	4	2	2	4	2	3	5	3	4	2	2	2	5	5	3	5	5	5	5	3	4	4	2	4	3	3	3	5	2	5	5	5	4
1	2	2	3	5	3	4	5	3	4	2	3	2	4	3	4	3	3	3	5	5	4	4	3	5	3	4	5	3	4	4	4	4	5
2	3	1	4	3	3	3	5	4	3	4	3	2	4	4	4	4	5	5	3	3	4	3	3	3	3	3	3	3	3	3	5	3	4
2	4	1	3	5	5	5	5	4	3	2	2	2	5	5	3	2	2	1	4	4	4	4	3	4	4	4	4	4	4	4	4	4	4
2	4	2	1	5	4	5	5	4	3	3	2	3	4	5	4	4	5	5	5	4	4	5	4	5	4	5	4	3	4	3	5	4	5
1	2	1	3	3	3	3	5	4	4	3	4	4	3	3	3	2	3	1	3	3	3	3	2	3	3	2	3	3	3	3	3	3	3
1	4	3	4	4	3	3	5	4	4	1	3	2	4	4	4	5	5	5	3	4	3	2	2	2	3	3	2	3	3	4	4	4	4
2	3	1	4	4	4	3	5	4	4	3	4	5	5	5	5	3	4	5	4	5	5	5	4	4	5	5	5	5	5	5	5	5	5
2	4	3	2	4	3	4	5	4	4	4	4	5	4	3	4	2	4	4	4	5	3	4	3	3	4	3	4	4	4	4	4	3	4
1	3	2	3	4	4	4	5	4	4	2	3	3	3	4	4	5	5	5	4	4	4	4	2	3	4	3	3	4	4	4	4	4	4
2	4	2	2	4	3	4	5	4	4	3	3	3	3	4	4	2	3	2	5	3	3	3	3	3	3	4	5	4	3	3	3	3	3
1	2	2	3	5	4	4	5	4	4	4	5	5	4	3	3	4	5	5	5	4	4	4	3	4	3	3	5	4	4	5	5	5	5
2	3	3	4	5	5	5	5	4	4	1	4	3	4	4	4	4	3	4	4	4	4	4	4	4	4	4	4	4	4	4	4	4	4
2	2	2	3	4	3	4	5	4	4	2	4	3	5	5	5	5	5	4	5	4	5	4	3	3	4	3	4	5	4	5	5	5	5
2	2	3	4	5	5	5	5	4	5	1	4	1	4	5	5	4	4	4	5	5	5	5	4	5	3	4	5	5	4	5	5	5	5
1	3	1	4	5	4	4	5	4	5	1	1	1	5	5	4	3	3	2	5	5	4	3	3	4	4	3	4	4	4	3	3	4	3
1	2	3	3	5	5	5	5	4	5	1	1	1	3	4	5	5	5	5	5	3	4	5	5	5	5	4	5	4	4	4	5	5	5
2	3	2	3	4	4	4	5	5	3	2	2	2	4	4	3	3	4	4	3	3	4	4	4	4	3	3	3	4	4	4	3	4	4
2	1	2	3	5	4	4	5	5	3	4	4	4	5	4	4	4	4	3	3	3	4	3	2	3	4	2	2	4	4	4	4	5	5
2	3	1	4	5	4	4	5	5	4	3	3	3	3	3	2	5	4	3	5	5	4	4	4	5	3	2	2	5	4	5	5	5	5
1	4	2	1	2	3	3	5	5	4	5	4	4	3	3	4	5	3	5	3	4	4	3	2	3	3	3	4	2	3	4	3	4	3
2	3	1	4	4	3	4	5	5	4	3	3	3	5	5	2	3	3	3	4	4	3	3	3	4	4	3	4	4	4	3	4	3	4
1	4	3	1	3	3	3	5	5	5	3	3	2	5	3	3	5	5	5	3	3	3	3	3	3	3	3	3	3	4	3	3	3	3
2	2	1	4	3	3	3	5	5	5	1	1	2	3	3	3	5	5	4	3	3	3	3	3	3	3	3	3	3	3	3	3	3	3
1	4	3	4	4	4	4	5	5	5	1	1	1	4	4	4	5	5	4	4	4	4	4	4	4	4	3	4	4	4	4	4	4	4
2	2	1	3	3	2	3	5	5	5	1	1	1	5	3	3	5	5	3	4	4	3	2	2	2	3	2	2	3	2	4	3	3	2
1	2	2	3	4	4	4	5	5	5	1	1	1	3	4	3	5	5	5	5	5	5	4	4	4	4	4	4	5	3	5	5	5	5
1	3	1	2	3	3	3	5	5	5	1	1	1	4	3	3	2	4	1	3	3	2	3	3	3	2	2	2	2	2	2	3	5	3
2	1	1	3	4	5	3	5	5	5	1	1	1	5	3	4	3	3	3	5	5	5	4	5	5	5	5	5	5	5	5	5	5	5
1	1	3	4	4	3	4	5	5	5	1	1	1	4	3	3	4	3	4	2	2	3	4	3	4	4	3	3	4	4	4	4	4	4
1	3	2	4	3	4	5	5	5	5	1	1	1	3	3	3	5	4	2	5	5	5	3	4	3	5	5	5	1	5	5	3	3	3
2	2	1	2	5	5	5	5	5	5	1	1	1	5	3	4	3	2	4	5	5	5	5	5	5	5	5	5	5	5	5	5	5	5
2	4	3	3	3	3	3	5	5	5	1	1	1	2	2	2	3	2	3	3	3	3	3	3	3	3	3	3	3	3	3	3	3	3
1	3	1	2	4	2	2	5	5	5	1	1	1	3	3	4	4	3	3	2	4	3	3	4	4	4	2	4	2	4	2	4	4	3
2	2	3	3	5	5	5	5	5	5	1	1	1	4	4	4	3	2	5	4	4	5	5	5	5	5	5	5	5	5	5	5	5	5
2	4	2	3	4	4	4	5	5	5	1	2	2	4	4	4	5	4	2	4	4	4	4	4	4	4	3	4	4	4	4	4	4	4
2	4	1	3	4	4	4	5	5	5	1	5	1	5	5	5	3	3	3	4	4	4	3	3	3	4	3	4	4	4	4	4	4	4
1	2	2	4	5	5	5	5	5	5	1	5	3	3	3	3	3	4	3	5	5	5	1	1	5	5	3	5	5	5	5	5	5	5
1	2	3	2	5	5	5	5	5	5	2	2	2	5	4	3	4	3	4	5	5	5	4	3	3	5	5	5	5	5	5	5	5	5
2	3	1	4	5	5	5	5	5	5	1	1	1	3	5	5	3	3	3	5	5	5	5	5	5	5	5	5	5	5	5	5	5	5
2	4	1	1	5	5	5	5	5	5	1	1	1	5	4	4	2	3	3	5	4	5	5	5	5	4	3	4	5	5	4	5	5	5
1	4	3	4	5	5	5	5	5	5	1	2	1	5	1	1	2	5	4	3	3	3	5	3	5	4	4	3	3	4	3	4	3	3
2	3	1	1	5	5	5	5	5	5	2	2	2	5	5	4	5	5	5	5	5	5	5	3	5	3	5	3	5	5	5	5	5	5
1	1	2	4	4	4	4	5	5	5	2	2	2	5	4	5	5	5	5	4	4	4	4	4	4	4	4	4	4	4	4	4	4	4
2	4	2	2	5	5	5	5	5	5	2	2	2	3	3	5	5	5	5	4	4	3	3	3	4	4	3	4	4	3	4	4	4	4
2	3	1	4	5	5	5	5	5	5	2	2	2	5	3	5	5	5	5	5	5	3	3	3	3	3	3	3	3	3	3	3	3	3
2	4	3	4	5	5	5	5	5	5	2	3	1	5	5	5	4	5	5	4	4	4	5	4	4	4	4	4	4	4	4	4	4	4
2	3	2	1	3	3	3	5	5	5	2	3	3	4	3	3	4	3	5	3	3	3	3	2	3	3	3	3	3	2	3	3	3	3
1	4	1	4	5	5	5	5	5	5	2	3	3	5	5	5	5	5	3	5	5	5	5	5	5	5	5	5	5	5	5	5	5	5
2	1	3	4	5	5	5	5	5	5	2	3	3	3	2	3	4	3	4	4	5	4	2	2	2	2	3	3	3	3	3	4	4	4
2	1	1	3	4	4	4	5	5	5	3	3	1	4	3	3	4	4	4	3	4	3	4	4	4	4	3	3	4	3	4	4	4	4
2	1	2	3	4	4	4	5	5	5	3	3	3	2	3	5	4	5	5	4	4	4	4	4	4	4	4	4	4	4	4	4	4	4
1	3	1	4	4	3	3	5	5	5	2	2	2	4	4	5	3	2	3	3	4	5	4	2	4	4	3	3	3	4	4	5	4	4
